# Supplementary material for: Integrative analysis of the epigenetic basis of muscle-invasive urothelial carcinoma
Source: Clin Epigenetics. 2018 Feb 12;10:19. doi: 10.1186/s13148-018-0451-x (PMC5809922; doi:10.1186/s13148-018-0451-x)
Supplement: Supplementary file 1 — (XLSX 58 kb) [file 13148_2018_451_MOESM1_ESM.xlsx]

## Sheet: 1a_All_hypermethylated
HGNC_Symbol	MethylMix_value
CIDEB	0.100101
PON3	0.102705
IRX5	0.105537
FIBIN	0.106148
RBP1	0.106446
BST1	0.107509
ZNF208	0.108219
CXCL6	0.108679
ANKRD53	0.108731
ZDBF2	0.108768
HBQ1	0.108911
LEP	0.11031
NEFM	0.110918
SLC10A4	0.111749
ZNF334	0.112535
RNF126P1	0.121906
CHRNE	0.122672
ZSCAN12	0.123338
RIC3	0.125329
ANGPTL2	0.126066
psiTPTE22	0.127824
ZNF578	0.12952
HCG4	0.132639
CLIC6	0.136423
ZNF492	0.13677
TCEAL7	0.138178
SLC6A15	0.138702
MT1E	0.14481
HIST1H3E	0.145789
CYP1B1	0.145949
SNX32	0.146152
LOC100132111	0.149011
ZNF132	0.150207
SLC22A16	0.151868
RSPH9	0.152992
LRRC4	0.156643
HIST1H1A	0.157509
SP8	0.15882
POU4F1	0.160925
ZNF626	0.162515
NKX2-8	0.162923
HOXA11	0.164044
C2orf74	0.165009
KLHL34	0.165017
COX7A1	0.167991
TBX18	0.169063
ZNF418	0.170021
EPHX3	0.170594
ZNF454	0.172426
SULT1C4	0.173312
GSTM1	0.173905
HPDL	0.174166
PCDHB15	0.176344
RPL39L	0.177758
FOXC2	0.182621
C2CD4D	0.183441
FOXD3	0.190259
ADAM32	0.194565
TRIM58	0.197891
NKAPL	0.203564
EID3	0.208067
ZNF671	0.21362
FOXI2	0.215502
CBLN1	0.22505
TLX3	0.232258
GSTM5	0.236435
FOXG1	0.248664
SPAG6	0.267143
TMEM106A	0.311709
ZNF154	0.383663

## Sheet: 1b_All_hypomethylated
HGNC_Symbol	MethylMix_value
CSTA	-0.330975
PLA2G10	-0.326447
LOC642587	-0.318436
DHRS2	-0.317782
UCA1	-0.296537
CAPNS2	-0.292265
CYP4Z2P	-0.276184
AGR2	-0.274088
LOC541473	-0.270342
POF1B	-0.258327
ARL14	-0.252846
LRRIQ4	-0.249635
C12orf74	-0.245122
SMEK3P	-0.241863
LOC90246	-0.239655
BAGE2	-0.236764
BAGE	-0.236764
SPINK7	-0.234343
MOGAT2	-0.233391
KLHDC7A	-0.231529
DCAF4L2	-0.227671
PRDM9	-0.2235
GPR87	-0.219955
SPINK4	-0.219197
LOC441869	-0.217246
C1orf116	-0.216506
C19orf33	-0.216396
CLDN4	-0.208787
KRT20	-0.208541
S100P	-0.207698
GDPD3	-0.206867
PSCA	-0.206648
FAM25A	-0.204092
ELF3	-0.202688
EHF	-0.202212
ANXA9	-0.201365
SLC10A5	-0.201355
TRIM29	-0.201009
DCAF8L1	-0.197499
FTHL17	-0.196862
RNF186	-0.19357
TMEM40	-0.193243
DAPP1	-0.187256
PSORS1C2	-0.185946
S100A16	-0.185534
ZNF750	-0.185527
WISP3	-0.184813
GAGE12J	-0.18399
TMPRSS12	-0.18337
ZNF556	-0.183095
VAMP8	-0.181431
ARHGDIB	-0.176903
C1orf210	-0.176877
LOC648691	-0.176549
GPR110	-0.176435
DDX53	-0.174124
SYT8	-0.173476
PLA2G4F	-0.173073
GPX2	-0.172955
TFF1	-0.171925
CALML3	-0.17106
KRT17	-0.170971
LOC284837	-0.170229
TMEM30B	-0.169094
CDH26	-0.168113
C10orf91	-0.167448
TSPAN8	-0.166454
ELF5	-0.166365
BCAS1	-0.164888
RAB25	-0.161003
MKRN3	-0.160646
FXYD3	-0.160503
YOD1	-0.159823
NAA11	-0.159152
PTK6	-0.158702
SSX1	-0.158308
CXCL17	-0.155486
CAPS	-0.155313
KRT8	-0.154341
UPK2	-0.152863
BNIPL	-0.152639
TNS4	-0.150058
KRTAP3-1	-0.149936
PROM2	-0.149601
LOC100130933	-0.149214
GAGE4	-0.146332
LY6D	-0.145339
CEL	-0.145026
ADH7	-0.144661
S100A9	-0.143752
RAET1E	-0.142928
GUCA2A	-0.142187
IL20RA	-0.142158
S100A14	-0.141307
TUBA3C	-0.141017
KRT15	-0.13886
ARHGAP32	-0.137891
C1orf106	-0.136027
FAM83C	-0.135957
KRT23	-0.135882
SSX3	-0.135834
KRT14	-0.135354
MGST1	-0.135242
TSTD1	-0.134775
UPK1B	-0.134036
BATF	-0.133717
PLA2G2F	-0.131744
GNAT3	-0.130935
CASP10	-0.130552
MAGEB1	-0.130452
C3orf30	-0.130296
FAM46D	-0.129023
BCL2L15	-0.128658
ESM1	-0.128046
GTSF1	-0.127903
IL12RB1	-0.12742
SPINK1	-0.126874
SPDYC	-0.126548
LIPC	-0.12652
C10orf99	-0.125591
ADH1C	-0.123882
KRT18	-0.122522
PRR15L	-0.12172
NOBOX	-0.121462
TMPRSS4	-0.121338
TM4SF1	-0.120375
TACSTD2	-0.120137
CDK3	-0.119421
DQX1	-0.119235
PVRL4	-0.117718
GBP6	-0.116825
TAF1B	-0.115728
CTSW	-0.115265
MIA	-0.114505
ADH6	-0.114276
LRG1	-0.114076
KRT7	-0.113621
DENND2D	-0.112175
CLDN1	-0.111981
IL1B	-0.110922
INSL6	-0.110801
IL1RL2	-0.109068
DNAJA4	-0.108564
SCNN1A	-0.1079
MAGEB2	-0.107747
CARD6	-0.107743
TNFAIP2	-0.107254
DKK4	-0.107237
WBP2NL	-0.107063
LOC100133469	-0.106928
MAPK13	-0.10669
CCDC120	-0.105948
NAP1L6	-0.105918
KRT13	-0.105465
SULT1A2	-0.104295
SLITRK6	-0.104038
F11R	-0.103711
LAD1	-0.103449
ZP1	-0.102914
GPR152	-0.102806
RLN2	-0.102791
EDARADD	-0.102554
KRTAP1-1	-0.10203
LY6K	-0.101433
SLMO2	-0.101244
PTPN22	-0.101075
SNCG	-0.10061
GJB5	-0.100402
CALML5	-0.100334
CHMP4C	-0.100082

## Sheet: 1c_Survive>2yrs_hypermethylated
HGNC_Symbol	MethylMix_value
LOC728024	0.100106
CCDC106	0.100608
CIDEB	0.103252
LEP	0.105677
LOC158376	0.107286
ANKRD53	0.107575
SLC10A4	0.107639
NEFM	0.108872
FLJ34503	0.111067
DDAH2	0.112434
IRX5	0.113431
HBQ1	0.113583
HOXB3	0.113858
ARL9	0.114239
ZNF334	0.114878
PCDH10	0.116061
RBP1	0.116464
ZNF662	0.117097
RNF126P1	0.119162
ZNF208	0.119166
LOC100192378	0.123487
CLIC6	0.124836
BST1	0.126367
HCG4	0.131511
psiTPTE22	0.134507
RIC3	0.134627
ZNF492	0.137691
SLC6A15	0.13813
ZSCAN12	0.140937
ZNF578	0.14111
CYP1B1	0.146214
MFAP4	0.146766
POU4F1	0.147857
HOXA11	0.151115
LOC100132111	0.151496
LTC4S	0.157292
SNX32	0.158
TBX18	0.161121
EPHX3	0.16359
HIST1H1A	0.167292
MT1E	0.16754
LRRC4	0.168304
HPDL	0.169923
KLHL34	0.171661
ZNF132	0.171739
GSTM2	0.175619
COX7A1	0.175856
C2orf74	0.177617
ZNF418	0.179802
FOXD3	0.182676
ZNF454	0.186182
C2CD4D	0.187341
RPL39L	0.190317
TRIM58	0.197775
ZNF626	0.198214
GSTM1	0.20266
ADAM32	0.203105
REC8	0.204
NKAPL	0.207748
MEIS1	0.21035
FOXI2	0.226352
ZNF671	0.22739
TLX3	0.229528
FOXG1	0.233146
GSTM5	0.246476
SPAG6	0.261559
HIST1H3J	0.298052
TMEM106A	0.327713
ZNF154	0.379669

## Sheet: 1d_Survive>2yrs_hypomethylated
HGNC_Symbol	MethylMix_value
LOC642587	-0.341652
DHRS2	-0.325337
PLA2G10	-0.321326
CAPNS2	-0.305397
LOC541473	-0.300939
UCA1	-0.294866
MAGEB6	-0.291007
AGR2	-0.288156
C9orf152	-0.28354
CYP4Z2P	-0.277234
POF1B	-0.275303
LRRIQ4	-0.266719
ARL14	-0.261414
C12orf74	-0.258259
AZGP1	-0.251178
UGT2B15	-0.244753
BAGE2	-0.241392
BAGE	-0.241392
SMEK3P	-0.239112
PRDM9	-0.238516
DCAF4L2	-0.237562
SPINK7	-0.234729
KLHDC7A	-0.232608
SPINK4	-0.225355
LOC441869	-0.224899
CLDN4	-0.22221
MOGAT2	-0.219022
EHF	-0.217912
S100P	-0.21733
C1orf116	-0.2171
DCAF8L1	-0.216234
ELF3	-0.213277
GDPD3	-0.208953
FAM25A	-0.208672
ANXA9	-0.20799
PSCA	-0.207294
ASB15	-0.205002
FTHL17	-0.204769
TMEM40	-0.202884
SLC10A5	-0.201843
TRIM29	-0.201758
DAPP1	-0.200259
ZNF556	-0.200234
LOC284379	-0.199973
RNF186	-0.198866
KRT20	-0.198536
TMPRSS12	-0.196632
HABP2	-0.193261
WISP3	-0.193047
IYD	-0.191644
LOC648691	-0.191229
HNF4A	-0.190161
PSORS1C2	-0.188382
ZNF750	-0.186768
GAGE12J	-0.184403
C1orf210	-0.184323
TTR	-0.183148
SULT2A1	-0.181312
TFF1	-0.181244
GPR110	-0.180317
GPX2	-0.179301
S100A16	-0.179152
TMEM30B	-0.177763
CDH26	-0.175736
KRT80	-0.174522
PLA2G4F	-0.173504
ELF5	-0.17234
DDX53	-0.17197
LOC100130933	-0.170963
SYT8	-0.169788
LOC284837	-0.169411
RAB25	-0.168696
MKRN3	-0.167601
FXYD3	-0.167044
KRT8	-0.165239
SLURP1	-0.165185
FXYD4	-0.165156
KRT17	-0.164943
CALML3	-0.164673
CAPS	-0.162728
BCAS1	-0.16228
TSPAN8	-0.161308
SSX1	-0.160887
HTR3C	-0.160094
PTK6	-0.156927
YOD1	-0.155631
UPK2	-0.154486
CXCL17	-0.154469
TNS4	-0.154109
MS4A13	-0.153728
PROM2	-0.151356
NAA11	-0.150794
GAGE4	-0.150428
IL20RA	-0.149187
APOA2	-0.147312
S100A14	-0.146948
GUCA2A	-0.146795
S100A9	-0.144773
RAET1E	-0.144541
TUBA3C	-0.143531
ARHGAP32	-0.143445
PDZD3	-0.143037
FAM46D	-0.143001
BNIPL	-0.142092
ADH7	-0.141409
SPRR1A	-0.139407
C1orf106	-0.13927
CEL	-0.138451
SSX3	-0.138443
IL12RB1	-0.138195
BATF	-0.137932
ELF1	-0.13714
KRT15	-0.137126
GUCA2B	-0.137114
BCL2L15	-0.136665
GTSF1	-0.13621
DENND2D	-0.135964
CCL3	-0.13575
KRT23	-0.135372
LY6D	-0.134393
MAGEB1	-0.134384
SPINK1	-0.134332
PLA2G2F	-0.133647
TSTD1	-0.133353
TREH	-0.132568
CASP10	-0.131983
LIPC	-0.131805
FAM83C	-0.129262
KRT18	-0.129109
ADH6	-0.128746
GNAT3	-0.128528
ESM1	-0.128475
TMSB15B	-0.12714
KRT7	-0.126958
SSX5	-0.126431
MGST1	-0.126132
SSTR5	-0.125609
UPK1B	-0.12531
ADH4	-0.125115
C11orf21	-0.125097
DQX1	-0.124286
NAT1	-0.124198
C10orf99	-0.123198
CACNA1A	-0.123143
ZXDB	-0.122769
PRR15L	-0.12216
ZG16B	-0.122105
C11orf86	-0.121341
KRT14	-0.121176
APOL4	-0.119346
MAL2	-0.119071
CLDN1	-0.118365
RPL10L	-0.118263
PVRL4	-0.117577
IL1RL2	-0.116674
WBP2NL	-0.116496
IL1B	-0.11628
CDK3	-0.115887
LRG1	-0.11562
TM4SF1	-0.114346
SPDYC	-0.113903
LOC84856	-0.113304
TNFAIP2	-0.113022
TAF1B	-0.113
LOC100133469	-0.11159
LOC654433	-0.110857
UCN3	-0.110703
MAGEB2	-0.110319
TMSB15A	-0.110164
IL1RN	-0.108945
CD69	-0.108245
PADI3	-0.107841
DNAJA4	-0.107773
F11R	-0.107233
SDR9C7	-0.106711
SLITRK6	-0.106173
DKK4	-0.106144
CCDC120	-0.106017
GBP6	-0.105365
GPR152	-0.105317
EDARADD	-0.105275
HNMT	-0.105151
CBLC	-0.104801
KRT37	-0.104772
BEX4	-0.104578
PDZK1	-0.104509
SCNN1A	-0.104248
RLN2	-0.103893
CHMP4C	-0.103868
MRPS25	-0.103798
CASP8	-0.103511
SLAMF8	-0.102379
SFMBT1	-0.102349
C11orf52	-0.101666
INSL6	-0.101237
SNCG	-0.100771
PRICKLE3	-0.100527

## Sheet: 1e_Survive<2yrs_hypermethylated
HGNC_Symbol	MethylMix_value
CXCL6	0.10448
LEP	0.10808
HBQ1	0.108225
ZNF208	0.108552
BST1	0.111133
FLJ34503	0.111344
TAC1	0.111602
CCDC67	0.11203
CIDEB	0.112224
PON3	0.113791
ZNF334	0.115194
HIST1H2AJ	0.116253
RNF126P1	0.117652
HIST1H2BM	0.118278
DIO3	0.119019
SLC10A4	0.120547
NEFM	0.120737
RIC3	0.123639
CHRNE	0.128732
ZNF492	0.131807
GSTM1	0.132646
psiTPTE22	0.134622
CYP1B1	0.134674
HCG4	0.135252
CLIC6	0.139291
LOC100132111	0.142963
LTC4S	0.145361
SLC6A15	0.146259
QRFPR	0.148175
HIST1H3E	0.148214
LRRC4	0.149249
SNX32	0.149972
MT1E	0.150344
SP8	0.150658
HIST1H1A	0.150663
RSPH9	0.151403
ZNF626	0.15809
HOXA11	0.15891
COX7A1	0.161836
HSPB6	0.162908
SULT1C4	0.162917
ZNF132	0.166022
KLHL34	0.166623
PITX1	0.16749
NKX2-8	0.16963
FOXC2	0.170259
ZNF418	0.172178
RPL39L	0.172292
POU4F1	0.174346
C2CD4D	0.174848
ZNF382	0.174923
PCDHB15	0.175542
ZFP42	0.177906
HPDL	0.187084
C2orf74	0.188122
EPHX3	0.188613
TBX18	0.195211
ADAM32	0.198658
NKAPL	0.201649
TRIM58	0.205124
ZNF671	0.210883
EID3	0.213285
FOXE1	0.215437
GSTM5	0.217361
ALX1	0.217981
MSC	0.224515
TLX3	0.242162
FOXG1	0.257665
TMEM106A	0.295313
ZNF154	0.385042

## Sheet: 1f_Survive<2yrs_hypomethylated
HGNC_Symbol	MethylMix_value
CSTA	-0.332793
DHRS2	-0.292124
LOC642587	-0.290344
PLA2G10	-0.287141
LOC541473	-0.270144
MAGEB6	-0.268672
LRRIQ4	-0.258551
SMEK3P	-0.252161
CYP4Z2P	-0.251978
CAPNS2	-0.251847
AGR2	-0.245236
POF1B	-0.239502
BAGE	-0.23889
BAGE2	-0.23889
ZNF679	-0.228816
PRDM9	-0.225617
DCAF4L2	-0.220987
VCX3A	-0.219509
C12orf74	-0.217459
ARL14	-0.213139
MOGAT2	-0.205706
KLHDC7A	-0.204301
GPR87	-0.202492
C19orf33	-0.199566
DCAF8L1	-0.198492
C1orf116	-0.197637
ITGB6	-0.197124
LOC441869	-0.196673
SOHLH1	-0.196012
FTHL17	-0.195754
TRIM29	-0.194233
KRT20	-0.193454
SSX4	-0.191748
S100A16	-0.191118
ANXA9	-0.18909
CLDN4	-0.18764
GDPD3	-0.186093
S100P	-0.184445
LOC648691	-0.183749
NAA11	-0.183689
ELF3	-0.182836
IYD	-0.182214
PSCA	-0.181673
PSORS1C2	-0.179691
ZNF556	-0.179556
FAM25A	-0.178773
EHF	-0.177969
DAPP1	-0.17622
TMEM40	-0.175957
DDX53	-0.17365
MKRN3	-0.171959
VAMP8	-0.171427
SSX1	-0.171137
WISP3	-0.170991
RNF186	-0.169825
ZNF750	-0.168458
CALML3	-0.167607
KRT17	-0.167426
SLC39A2	-0.166592
S100A9	-0.164934
C10orf91	-0.16386
MSMB	-0.163255
TMPRSS12	-0.163079
GPR110	-0.162536
C1orf210	-0.162089
ARHGDIB	-0.160104
BCAS1	-0.159582
PLA2G4F	-0.158712
TMEM30B	-0.158356
GAGE4	-0.157365
YOD1	-0.156052
LOC284837	-0.155476
PTK6	-0.153277
SYT8	-0.152943
KRT14	-0.15009
RAB25	-0.148991
MGST1	-0.148086
MIOX	-0.147593
TFF1	-0.146997
CAPG	-0.14629
FXYD3	-0.144391
CXCL17	-0.14401
TUBA3C	-0.143918
KRTAP3-1	-0.143184
MAGEB1	-0.142888
KRT8	-0.142013
ELF5	-0.140177
SSX3	-0.139937
UPK1B	-0.139779
SPDYC	-0.138454
GPX2	-0.138021
SSX5	-0.136817
GTSF1	-0.136812
TSTD1	-0.136017
BNIPL	-0.135554
CDH26	-0.135509
PROM2	-0.135464
S100A14	-0.13502
IL12RB1	-0.134843
KRT23	-0.134005
ADH7	-0.133548
GAGE2D	-0.133057
CAPS	-0.132797
MIA	-0.132654
CEL	-0.130997
TM4SF1	-0.130633
LY6D	-0.128874
ARHGAP32	-0.126707
CASP10	-0.126112
IL20RA	-0.125673
KRT15	-0.125256
FAM46D	-0.125107
GBP6	-0.124677
FAM83C	-0.124573
PRSS8	-0.124518
GUCA2A	-0.124411
BATF	-0.121134
C1orf106	-0.119999
NOBOX	-0.119448
TAF1B	-0.119189
KRT18	-0.117585
ELF1	-0.116211
RPL10L	-0.116057
MAGEB2	-0.115909
MAL2	-0.115375
COQ3	-0.113826
TACSTD2	-0.113757
LOC100130933	-0.112952
LIPC	-0.111183
PLA2G2F	-0.110935
LOC100133469	-0.110608
PVRL4	-0.110582
PRR15L	-0.110421
IL1B	-0.110026
PRSS21	-0.109336
C7orf71	-0.109211
DQX1	-0.108843
PTPN22	-0.108183
CTSW	-0.107413
VHL	-0.106043
C10orf99	-0.10565
CARD6	-0.10457
SPINK1	-0.10456
CCDC120	-0.104292
NAP1L6	-0.103934
LRG1	-0.102686
CALML5	-0.102351
IL1RL2	-0.101946
CTNND1	-0.100624
CDK3	-0.100419
