# Supplementary material for: Integrative analysis of the epigenetic basis of muscle-invasive urothelial carcinoma
Source: Clin Epigenetics. 2018 Feb 12;10:19. doi: 10.1186/s13148-018-0451-x (PMC5809922; doi:10.1186/s13148-018-0451-x)
Supplement: Supplementary file 2 — Full pathway list. (XLSX 55 kb) [file 13148_2018_451_MOESM2_ESM.xlsx]

## Sheet: 2a_All_hypermethylated
35 genes (52.2%) from the input list are present in at least one pathway.
pathway name	set size	candidates	p-value	q-value	pathway source
		contained
Generic Transcription Pathway	541	8 (1.5%)	0.000203	0.00529	Reactome
Estrogen metabolism	18	2 (11.1%)	0.00141	0.00932	Wikipathways
Metabolism of xenobiotics by cytochrome P450 - Homo sapiens (human)	74	3 (4.1%)	0.00156	0.00932	KEGG
Chemical carcinogenesis - Homo sapiens (human)	81	3 (3.7%)	0.00202	0.00932	KEGG
Metapathway biotransformation	177	4 (2.3%)	0.00216	0.00932	Wikipathways
Biological oxidations	185	4 (2.2%)	0.00234	0.00932	Reactome
glutathione-mediated detoxification	24	2 (8.3%)	0.00251	0.00932	HumanCyc
Phase II conjugation	99	3 (3.2%)	0.00318	0.0103	Reactome
Glutathione conjugation	37	2 (5.7%)	0.00529	0.0153	Reactome
NRF2 pathway	140	3 (2.1%)	0.00935	0.0238	Wikipathways

## Sheet: 2b_All_hypomethylated
75 genes (49.7%) from the input list are present in at least one pathway.
pathway name	set size	candidates	p-value	q-value	pathway source
		contained
Ethanol oxidation	10	3 (30.0%)	3.35e-05	0.00343	Reactome
EGFR1	453	12 (2.7%)	4.19e-05	0.00343	NetPath
Ifosfamide Pathway, Pharmacodynamics	14	3 (21.4%)	9.97e-05	0.00359	PharmGKB
Fatty Acid Omega Oxidation	15	3 (20.0%)	0.000124	0.00359	Wikipathways
Acyl chain remodelling of PI	16	3 (18.8%)	0.000152	0.00359	Reactome
Fat digestion and absorption - Homo sapiens (human)	41	4 (9.8%)	0.000156	0.00359	KEGG
Cyclophosphamide Pathway, Pharmacodynamics	17	3 (17.6%)	0.000184	0.00359	PharmGKB
Chemical carcinogenesis - Homo sapiens (human)	81	5 (6.2%)	0.000203	0.00359	KEGG
Acyl chain remodelling of PG	18	3 (16.7%)	0.000219	0.00359	Reactome
Acyl chain remodelling of PS	18	3 (16.7%)	0.000219	0.00359	Reactome
Inflammatory mediator regulation of TRP channels - Homo sapiens (human)	99	5 (5.1%)	0.000517	0.00722	KEGG
Acyl chain remodelling of PE	24	3 (12.5%)	0.000528	0.00722	Reactome
alpha-Linolenic acid metabolism - Homo sapiens (human)	25	3 (12.0%)	0.000597	0.00746	KEGG
Acyl chain remodelling of PC	26	3 (11.5%)	0.000672	0.00746	Reactome
Cell-cell junction organization	60	4 (6.7%)	0.000682	0.00746	Reactome
Arachidonic acid metabolism - Homo sapiens (human)	62	4 (6.5%)	0.000772	0.00792	KEGG
Linoleic acid metabolism - Homo sapiens (human)	29	3 (10.3%)	0.000931	0.00848	KEGG
Phototransduction - Homo sapiens (human)	29	3 (10.3%)	0.000931	0.00848	KEGG
Tight junction interactions	30	3 (10.0%)	0.00103	0.00888	Reactome
Drug metabolism - cytochrome P450 - Homo sapiens (human)	68	4 (5.9%)	0.00109	0.00897	KEGG
Vascular smooth muscle contraction - Homo sapiens (human)	121	5 (4.1%)	0.00128	0.01	KEGG
Tyrosine metabolism	33	3 (9.1%)	0.00136	0.0102	INOH
Metabolism of xenobiotics by cytochrome P450 - Homo sapiens (human)	74	4 (5.4%)	0.0015	0.0106	KEGG
Pertussis - Homo sapiens (human)	75	4 (5.3%)	0.00158	0.0106	KEGG
Tyrosine metabolism - Homo sapiens (human)	35	3 (8.6%)	0.00162	0.0106	KEGG
phospholipases	39	3 (7.7%)	0.00222	0.014	HumanCyc
Cell junction organization	86	4 (4.7%)	0.00261	0.0158	Reactome
serotonin degradation	13	2 (16.7%)	0.0028	0.0164	HumanCyc
Fatty acid degradation - Homo sapiens (human)	44	3 (6.8%)	0.00314	0.0177	KEGG
GnRH signaling pathway - Homo sapiens (human)	92	4 (4.3%)	0.00333	0.0177	KEGG
Ether lipid metabolism - Homo sapiens (human)	45	3 (6.7%)	0.00335	0.0177	KEGG
triacylglycerol degradation	14	2 (14.3%)	0.00382	0.0196	HumanCyc
Nuclear Receptors Meta-Pathway	314	7 (2.2%)	0.00496	0.0246	Wikipathways
Pathogenic Escherichia coli infection - Homo sapiens (human)	55	3 (5.5%)	0.0059	0.0285	KEGG
Pathogenic Escherichia coli infection	56	3 (5.4%)	0.00621	0.0285	Wikipathways
Caspase Cascade in Apoptosis	57	3 (5.3%)	0.00652	0.0285	PID
NOD-like receptor signaling pathway - Homo sapiens (human)	57	3 (5.3%)	0.00652	0.0285	KEGG
Tuberculosis - Homo sapiens (human)	177	5 (2.8%)	0.0066	0.0285	KEGG
Glycerolipid metabolism - Homo sapiens (human)	59	3 (5.1%)	0.00717	0.0297	KEGG
Biological oxidations	185	5 (2.8%)	0.00724	0.0297	Reactome
Leukocyte transendothelial migration - Homo sapiens (human)	118	4 (3.4%)	0.00802	0.0321	KEGG
Neurotrophin signaling pathway - Homo sapiens (human)	120	4 (3.3%)	0.0085	0.0332	KEGG
Retinol metabolism - Homo sapiens (human)	65	3 (4.6%)	0.00937	0.0357	KEGG

## Sheet: 2c_Survive>2yrs_hypermethylated
34 genes (54.8%) from the input list are present in at least one pathway.
pathway name	set size	candidates	p-value	q-value	pathway source
		contained
Generic Transcription Pathway	541	9 (1.7%)	2.31e-05	0.000578	Reactome
glutathione-mediated detoxification	24	3 (12.5%)	4.96e-05	0.000585	HumanCyc
Metabolism of xenobiotics by cytochrome P450 - Homo sapiens (human)	74	4 (5.4%)	7.02e-05	0.000585	KEGG
Chemical carcinogenesis - Homo sapiens (human)	81	4 (4.9%)	0.0001	0.000625	KEGG
Glutathione conjugation	37	3 (8.6%)	0.000157	0.000784	Reactome
Glutathione metabolism - Homo sapiens (human)	51	3 (5.9%)	0.000482	0.00201	KEGG
NRF2 pathway	140	4 (2.9%)	0.000812	0.0029	Wikipathways
Drug metabolism - cytochrome P450 - Homo sapiens (human)	68	3 (4.4%)	0.00112	0.0035	KEGG
Estrogen metabolism	18	2 (11.1%)	0.00133	0.00369	Wikipathways
Glutathione metabolism	20	2 (10.0%)	0.00164	0.004	Wikipathways
Metapathway biotransformation	177	4 (2.3%)	0.00193	0.004	Wikipathways
Transcriptional misregulation in cancer - Homo sapiens (human)	179	4 (2.2%)	0.00201	0.004	KEGG
Biological oxidations	185	4 (2.2%)	0.0021	0.004	Reactome
Nuclear Receptors Meta-Pathway	314	5 (1.6%)	0.0024	0.004	Wikipathways
Gene Expression	1214	10 (0.8%)	0.0024	0.004	Reactome
Phase II conjugation	99	3 (3.2%)	0.00293	0.00457	Reactome

## Sheet: 2d_Survive>2yrs_hypomethylated
88 genes (50.0%) from the input list are present in at least one pathway.
pathway name	set size	candidates	p-value	q-value	pathway source
		contained
Chemical carcinogenesis - Homo sapiens (human)	81	7 (8.6%)	3.16e-06	0.000632	KEGG
EGFR1	453	14 (3.1%)	1.04e-05	0.00104	NetPath
Metabolism of xenobiotics by cytochrome P450 - Homo sapiens (human)	74	6 (8.1%)	2.4e-05	0.0016	KEGG
Ethanol oxidation	10	3 (30.0%)	5.41e-05	0.00271	Reactome
Ifosfamide Pathway, Pharmacodynamics	14	3 (21.4%)	0.00016	0.00558	PharmGKB
Drug metabolism - cytochrome P450 - Homo sapiens (human)	68	5 (7.4%)	0.000189	0.00558	KEGG
Fatty Acid Omega Oxidation	15	3 (20.0%)	0.000199	0.00558	Wikipathways
Acyl chain remodelling of PI	16	3 (18.8%)	0.000244	0.00558	Reactome
Fat digestion and absorption - Homo sapiens (human)	41	4 (9.8%)	0.000289	0.00558	KEGG
Cyclophosphamide Pathway, Pharmacodynamics	17	3 (17.6%)	0.000295	0.00558	PharmGKB
Acyl chain remodelling of PG	18	3 (16.7%)	0.000352	0.00558	Reactome
Acyl chain remodelling of PS	18	3 (16.7%)	0.000352	0.00558	Reactome
CLEC7A/inflammasome pathway	4	2 (50.0%)	0.000363	0.00558	Reactome
Biological oxidations	185	7 (3.9%)	0.000542	0.00774	Reactome
FasL/ CD95L signaling	5	2 (40.0%)	0.000601	0.00802	Reactome
Nuclear Receptors Meta-Pathway	314	9 (2.9%)	0.000782	0.00978	Wikipathways
Acyl chain remodelling of PE	24	3 (12.5%)	0.000843	0.00991	Reactome
alpha-Linolenic acid metabolism - Homo sapiens (human)	25	3 (12.0%)	0.000952	0.0106	KEGG
Acyl chain remodelling of PC	26	3 (11.5%)	0.00107	0.0113	Reactome
Cell-cell junction organization	60	4 (6.7%)	0.00124	0.0119	Reactome
TRAIL signaling	7	2 (28.6%)	0.00125	0.0119	Reactome
Arachidonic acid metabolism - Homo sapiens (human)	62	4 (6.5%)	0.0014	0.0128	KEGG
Linoleic acid metabolism - Homo sapiens (human)	29	3 (10.3%)	0.00148	0.0129	KEGG
Tight junction interactions	30	3 (10.0%)	0.00163	0.0134	Reactome
Retinol metabolism - Homo sapiens (human)	65	4 (6.2%)	0.00167	0.0134	KEGG
Tyrosine metabolism	33	3 (9.1%)	0.00216	0.0166	INOH
Tyrosine metabolism - Homo sapiens (human)	35	3 (8.6%)	0.00256	0.0188	KEGG
noradrenaline and adrenaline degradation	10	2 (20.0%)	0.00264	0.0188	HumanCyc
Cell-Cell communication	128	5 (3.9%)	0.00332	0.0229	Reactome
phospholipases	39	3 (7.7%)	0.0035	0.0233	HumanCyc
NF-kB activation through FADD/RIP-1 pathway mediated by caspase-8 and -10	12	2 (16.7%)	0.00383	0.0247	Reactome
Cell junction organization	86	4 (4.7%)	0.00464	0.029	Reactome
Fatty acid degradation - Homo sapiens (human)	44	3 (6.8%)	0.00492	0.0298	KEGG
triacylglycerol degradation	14	2 (14.3%)	0.00523	0.03	HumanCyc
Ether lipid metabolism - Homo sapiens (human)	45	3 (6.7%)	0.00525	0.03	KEGG
Phase II conjugation	99	4 (4.2%)	0.00659	0.0366	Reactome
Chylomicron-mediated lipid transport	17	2 (11.8%)	0.00769	0.0416	Reactome
Taste transduction - Homo sapiens (human)	53	3 (5.7%)	0.00828	0.0431	KEGG
internal ribosome entry pathway	18	2 (11.1%)	0.00861	0.0431	BioCarta
Tamoxifen Pathway, Pharmacokinetics	18	2 (11.1%)	0.00861	0.0431	PharmGKB
Pathogenic Escherichia coli infection - Homo sapiens (human)	55	3 (5.5%)	0.00917	0.0447	KEGG
Pathogenic Escherichia coli infection	56	3 (5.4%)	0.00963	0.0459	Wikipathways

## Sheet: 2e_Survive<2yrs_hypermethylated
38 genes (57.6%) from the input list are present in at least one pathway.
pathway name	set size	candidates	p-value	q-value	pathway source
		contained
Generic Transcription Pathway	541	8 (1.5%)	0.000372	0.0125	Reactome
Amyloids	62	3 (4.9%)	0.00113	0.0125	Reactome
Meiotic recombination	62	3 (4.9%)	0.00113	0.0125	Reactome
RNA Polymerase I Promoter Opening	63	3 (4.8%)	0.00119	0.0125	Reactome
DNA methylation	65	3 (4.7%)	0.0013	0.0125	Reactome
Activated PKN1 stimulates transcription of AR (androgen receptor) regulated genes KLK2 and KLK3	67	3 (4.5%)	0.00142	0.0125	Reactome
SIRT1 negatively regulates rRNA Expression	68	3 (4.5%)	0.00149	0.0125	Reactome
Estrogen metabolism	18	2 (11.1%)	0.00166	0.0125	Wikipathways
Gene Expression	1214	11 (0.9%)	0.0017	0.0125	Reactome
PRC2 methylates histones and DNA	73	3 (4.2%)	0.00183	0.0125	Reactome
Condensation of Prophase Chromosomes	74	3 (4.1%)	0.0019	0.0125	Reactome
Metabolism of xenobiotics by cytochrome P450 - Homo sapiens (human)	74	3 (4.1%)	0.00198	0.0125	KEGG
Meiosis	75	3 (4.1%)	0.00198	0.0125	Reactome
Chemical carcinogenesis - Homo sapiens (human)	81	3 (3.7%)	0.00256	0.0142	KEGG
Metapathway biotransformation	177	4 (2.3%)	0.00293	0.0142	Wikipathways
glutathione-mediated detoxification	24	2 (8.3%)	0.00295	0.0142	HumanCyc
Cellular Senescence	181	4 (2.2%)	0.00311	0.0142	Reactome
Biological oxidations	185	4 (2.2%)	0.00318	0.0142	Reactome
formation of the beta-catenin:TCF transactivating complex	91	3 (3.3%)	0.00346	0.0142	Reactome
RNA Polymerase I Chain Elongation	91	3 (3.3%)	0.00346	0.0142	Reactome
RHO GTPases activate PKNs	93	3 (3.3%)	0.00368	0.0144	Reactome
HDACs deacetylate histones	94	3 (3.2%)	0.00391	0.0144	Reactome
Phase II conjugation	99	3 (3.2%)	0.00403	0.0144	Reactome
Transcriptional regulation by small RNAs	104	3 (2.9%)	0.00505	0.017	Reactome
NoRC negatively regulates rRNA expression	107	3 (2.8%)	0.00547	0.017	Reactome
Senescence-Associated Secretory Phenotype (SASP)	108	3 (2.8%)	0.00562	0.017	Reactome
RNA Polymerase I Promoter Clearance	110	3 (2.8%)	0.00591	0.017	Reactome
Negative epigenetic regulation of rRNA expression	110	3 (2.8%)	0.00591	0.017	Reactome
RNA Polymerase I Transcription	112	3 (2.7%)	0.00622	0.017	Reactome
Glutathione conjugation	37	2 (5.7%)	0.00622	0.017	Reactome
Oxidative Stress Induced Senescence	121	3 (2.5%)	0.00771	0.0204	Reactome
Epigenetic regulation of gene expression	127	3 (2.4%)	0.00881	0.0224	Reactome
Regulatory RNA pathways	128	3 (2.4%)	0.009	0.0224	Reactome

## Sheet: 2f_Survive<2yrs_hypomethylated
63 genes (47.4%) from the input list are present in at least one pathway.
pathway name	set size	candidates	p-value	q-value	pathway source
		contained
Fat digestion and absorption - Homo sapiens (human)	41	4 (9.8%)	7.89e-05	0.00382	KEGG
Acyl chain remodelling of PI	16	3 (18.8%)	9.03e-05	0.00382	Reactome
Acyl chain remodelling of PG	18	3 (16.7%)	0.00013	0.00382	Reactome
Acyl chain remodelling of PS	18	3 (16.7%)	0.00013	0.00382	Reactome
EGFR1	453	10 (2.2%)	0.000195	0.00456	NetPath
Acyl chain remodelling of PE	24	3 (12.5%)	0.000316	0.00523	Reactome
alpha-Linolenic acid metabolism - Homo sapiens (human)	25	3 (12.0%)	0.000358	0.00523	KEGG
Arachidonic acid metabolism - Homo sapiens (human)	62	4 (6.5%)	0.000398	0.00523	KEGG
Acyl chain remodelling of PC	26	3 (11.5%)	0.000403	0.00523	Reactome
Linoleic acid metabolism - Homo sapiens (human)	29	3 (10.3%)	0.000559	0.00615	KEGG
Vascular smooth muscle contraction - Homo sapiens (human)	121	5 (4.1%)	0.000578	0.00615	KEGG
phospholipases	39	3 (7.7%)	0.00134	0.0131	HumanCyc
Ether lipid metabolism - Homo sapiens (human)	45	3 (6.7%)	0.00204	0.0183	KEGG
Inflammatory mediator regulation of TRP channels - Homo sapiens (human)	99	4 (4.0%)	0.0023	0.0192	KEGG
triacylglycerol degradation	14	2 (14.3%)	0.00271	0.0212	HumanCyc
Caspase Cascade in Apoptosis	57	3 (5.3%)	0.004	0.0293	PID
Glycerolipid metabolism - Homo sapiens (human)	59	3 (5.1%)	0.00441	0.0301	KEGG
Cell-cell junction organization	60	3 (5.0%)	0.00463	0.0301	Reactome
caspase cascade in apoptosis	23	2 (8.7%)	0.00731	0.0433	BioCarta
IL1 and megakaryotyces in obesity	24	2 (8.3%)	0.00794	0.0433	Wikipathways
Triacylglyceride Synthesis	24	2 (8.3%)	0.00794	0.0433	Wikipathways
Nuclear Receptors Meta-Pathway	314	6 (1.9%)	0.00824	0.0433	Wikipathways
Pertussis - Homo sapiens (human)	75	3 (4.0%)	0.0086	0.0433	KEGG
Ras signaling pathway - Homo sapiens (human)	228	5 (2.2%)	0.00888	0.0433	KEGG
IL27-mediated signaling events	26	2 (7.7%)	0.00928	0.0435	PID
